# Supplementary material for: Comparative evaluation of deep learning models for plant disease classification with edge-aware performance analysis
Source: PLoS One. 2026 Jun 18;21(6):e0349901. doi: 10.1371/journal.pone.0349901 (PMC13278434; doi:10.1371/journal.pone.0349901)
Supplement: S1 File — (ZIP) [file pone.0349901.s001.zip]

Archive with 7 entries (6 files):
- supporting material/
- supporting material/S1_YOLOv8_Training_Metrics.csv
- supporting material/S2_Baseline_Models_Comparison.csv
- supporting material/S3_Confusion_Matrix_Data.csv
- supporting material/S4_All_Models_Confusion_Matrix.csv
- supporting material/S5_Real_Comparison_Results.csv
- supporting material/S6_Detailed_Performance_YOLOv8.csv
