# Supplementary material for: Comparative evaluation of deep learning models for plant disease classification with edge-aware performance analysis
Source: PLoS One. 2026 Jun 18;21(6):e0349901. doi: 10.1371/journal.pone.0349901 (PMC13278434; doi:10.1371/journal.pone.0349901)
Supplement: S1 File — (ZIP) [file pone.0349901.s001.zip › supporting material/S1_YOLOv8_Training_Metrics.csv]

epoch	time	train/loss	metrics/accuracy_top1	metrics/accuracy_top5	val/loss	lr/pg0	lr/pg1	lr/pg2
1	15.5813	1.78622	0.80576	0.98349	0.75675	0.00331858	0.00331858	0.00331858
2	28.709	0.53411	0.93299	0.99935	0.24002	0.00652021	0.00652021	0.00652021
3	41.8646	0.25049	0.95597	1	0.12894	0.00958983	0.00958983	0.00958983
4	55.3099	0.16349	0.97151	0.99968	0.08695	0.009406	0.009406	0.009406
5	68.6939	0.11463	0.98058	1	0.06418	0.009208	0.009208	0.009208
6	82.1406	0.09559	0.98284	1	0.04738	0.00901	0.00901	0.00901
7	95.6991	0.07233	0.98025	1	0.06484	0.008812	0.008812	0.008812
8	109.349	0.06433	0.98835	1	0.03995	0.008614	0.008614	0.008614
9	123.062	0.06318	0.98187	1	0.04971	0.008416	0.008416	0.008416
10	136.937	0.05459	0.98835	1	0.0316	0.008218	0.008218	0.008218
11	150.73	0.04655	0.98996	1	0.03239	0.00802	0.00802	0.00802
12	164.48	0.04179	0.99126	1	0.03004	0.007822	0.007822	0.007822
13	178.462	0.04097	0.99126	1	0.02513	0.007624	0.007624	0.007624
14	192.159	0.03938	0.98899	1	0.03605	0.007426	0.007426	0.007426
15	205.904	0.03534	0.99158	1	0.01844	0.007228	0.007228	0.007228
16	219.278	0.03131	0.99353	1	0.01724	0.00703	0.00703	0.00703
17	233.475	0.03197	0.99158	1	0.02013	0.006832	0.006832	0.006832
18	247.162	0.02935	0.99061	1	0.02409	0.006634	0.006634	0.006634
19	260.923	0.02816	0.99514	1	0.0161	0.006436	0.006436	0.006436
20	274.509	0.02528	0.99417	1	0.01934	0.006238	0.006238	0.006238
21	288.281	0.02487	0.99353	1	0.01629	0.00604	0.00604	0.00604
22	302.398	0.02569	0.99417	1	0.01622	0.005842	0.005842	0.005842
23	316.322	0.02223	0.99385	1	0.01818	0.005644	0.005644	0.005644
24	329.966	0.02543	0.9945	1	0.01584	0.005446	0.005446	0.005446
25	343.69	0.02403	0.99514	1	0.01216	0.005248	0.005248	0.005248
26	357.351	0.0206	0.9945	1	0.0141	0.00505	0.00505	0.00505
27	371.284	0.02014	0.9945	1	0.01325	0.004852	0.004852	0.004852
28	385.063	0.02082	0.99644	1	0.01218	0.004654	0.004654	0.004654
29	398.805	0.01797	0.99579	1	0.01293	0.004456	0.004456	0.004456
30	412.567	0.01848	0.99417	1	0.01559	0.004258	0.004258	0.004258
31	426.45	0.01321	0.99612	1	0.0116	0.00406	0.00406	0.00406
32	440.154	0.01544	0.99514	1	0.01298	0.003862	0.003862	0.003862
33	453.75	0.01562	0.99644	1	0.01156	0.003664	0.003664	0.003664
34	467.632	0.01825	0.99579	1	0.01305	0.003466	0.003466	0.003466
35	481.575	0.01496	0.99644	1	0.01225	0.003268	0.003268	0.003268
36	495.15	0.01455	0.99547	1	0.01181	0.00307	0.00307	0.00307
37	509.097	0.016	0.99514	1	0.01445	0.002872	0.002872	0.002872
38	522.849	0.01304	0.99644	1	0.01159	0.002674	0.002674	0.002674
