# Supplementary material for: Comparative evaluation of deep learning models for plant disease classification with edge-aware performance analysis
Source: PLoS One. 2026 Jun 18;21(6):e0349901. doi: 10.1371/journal.pone.0349901 (PMC13278434; doi:10.1371/journal.pone.0349901)
Supplement: S1 File — (ZIP) [file pone.0349901.s001.zip › supporting material/S2_Baseline_Models_Comparison.csv]

Model Architecture	Accuracy (%)	Inference Time (ms)	Model Size (MB)	FPS (Est.)
ResNet50	99.21	14.5	98.0	68
DenseNet121	99.50	18.2	30.5	54
BNN	88.40	1.1	2.4	900
YOLOv8 (Ours)	99.64	3.2	14.8	312
