# Supplementary material for: Comparative evaluation of deep learning models for plant disease classification with edge-aware performance analysis
Source: PLoS One. 2026 Jun 18;21(6):e0349901. doi: 10.1371/journal.pone.0349901 (PMC13278434; doi:10.1371/journal.pone.0349901)
Supplement: S1 File — (ZIP) [file pone.0349901.s001.zip › supporting material/S3_Confusion_Matrix_Data.csv]

Class	True Positives	False Positives	False Negatives
Pepper_bell___Bacterial_spot	1.00	0.00	0.00
Pepper_bell___healthy	1.00	0.00	0.00
Potato___Early_blight	1.00	0.00	0.00
Potato___Late_blight	0.99	0.00	0.01
Potato___healthy	1.00	0.00	0.00
Tomato_Bacterial_spot	0.99	0.00	0.01
Tomato_Early_blight	0.99	0.01	0.01
Tomato_Late_blight	1.00	0.00	0.00
Tomato_Leaf_Mold	0.99	0.01	0.01
Tomato_Septoria_leaf_spot	1.00	0.00	0.00
Tomato_Two_spotted_spider_mite	1.00	0.00	0.00
Tomato_Target_Spot	1.00	0.00	0.00
Tomato_YellowLeaf_Curl_Virus	0.99	0.00	0.01
Tomato_mosaic_virus	1.00	0.00	0.00
Tomato_healthy	1.00	0.00	0.00
background	0.00	0.00	0.00
