# Supplementary material for: Comparative evaluation of deep learning models for plant disease classification with edge-aware performance analysis
Source: PLoS One. 2026 Jun 18;21(6):e0349901. doi: 10.1371/journal.pone.0349901 (PMC13278434; doi:10.1371/journal.pone.0349901)
Supplement: S1 File — (ZIP) [file pone.0349901.s001.zip › supporting material/S4_All_Models_Confusion_Matrix.csv]

Model	Class	True_Positives	False_Positives	False_Negatives
ResNet50	Pepper_bell___Bacterial_spot	0.99	0.01	0.01
ResNet50	Pepper_bell___healthy	1.00	0.00	0.00
ResNet50	Potato___Early_blight	0.99	0.01	0.01
ResNet50	Potato___Late_blight	0.99	0.01	0.01
ResNet50	Potato___healthy	1.00	0.00	0.00
ResNet50	Tomato_Bacterial_spot	0.99	0.01	0.01
ResNet50	Tomato_Early_blight	0.98	0.02	0.02
ResNet50	Tomato_Late_blight	0.99	0.01	0.01
ResNet50	Tomato_Leaf_Mold	0.99	0.01	0.01
ResNet50	Tomato_Septoria_leaf_spot	1.00	0.00	0.00
ResNet50	Tomato_Spider_mites_Two_spotted_spider_mite	0.99	0.01	0.01
ResNet50	Tomato_Target_Spot	0.99	0.01	0.01
ResNet50	Tomato_Tomato_YellowLeaf__Curl_Virus	1.00	0.00	0.00
ResNet50	Tomato_Tomato_mosaic_virus	1.00	0.00	0.00
ResNet50	Tomato_healthy	1.00	0.00	0.00
DenseNet121	Pepper_bell___Bacterial_spot	1.00	0.00	0.00
DenseNet121	Pepper_bell___healthy	1.00	0.00	0.00
DenseNet121	Potato___Early_blight	0.99	0.01	0.01
DenseNet121	Potato___Late_blight	1.00	0.00	0.00
DenseNet121	Potato___healthy	1.00	0.00	0.00
DenseNet121	Tomato_Bacterial_spot	1.00	0.00	0.00
DenseNet121	Tomato_Early_blight	0.99	0.01	0.01
DenseNet121	Tomato_Late_blight	1.00	0.00	0.00
DenseNet121	Tomato_Leaf_Mold	1.00	0.00	0.00
DenseNet121	Tomato_Septoria_leaf_spot	1.00	0.00	0.00
DenseNet121	Tomato_Spider_mites_Two_spotted_spider_mite	1.00	0.00	0.00
DenseNet121	Tomato_Target_Spot	0.99	0.01	0.01
DenseNet121	Tomato_Tomato_YellowLeaf__Curl_Virus	1.00	0.00	0.00
DenseNet121	Tomato_Tomato_mosaic_virus	1.00	0.00	0.00
DenseNet121	Tomato_healthy	1.00	0.00	0.00
BNN	Pepper_bell___Bacterial_spot	0.88	0.12	0.12
BNN	Pepper_bell___healthy	0.92	0.08	0.08
BNN	Potato___Early_blight	0.85	0.15	0.15
BNN	Potato___Late_blight	0.83	0.17	0.17
BNN	Potato___healthy	0.96	0.04	0.04
BNN	Tomato_Bacterial_spot	0.90	0.10	0.10
BNN	Tomato_Early_blight	0.81	0.19	0.19
BNN	Tomato_Late_blight	0.84	0.16	0.16
BNN	Tomato_Leaf_Mold	0.87	0.13	0.13
BNN	Tomato_Septoria_leaf_spot	0.91	0.09	0.09
BNN	Tomato_Spider_mites_Two_spotted_spider_mite	0.88	0.12	0.12
BNN	Tomato_Target_Spot	0.85	0.15	0.15
BNN	Tomato_Tomato_YellowLeaf__Curl_Virus	0.94	0.06	0.06
BNN	Tomato_Tomato_mosaic_virus	0.92	0.08	0.08
BNN	Tomato_healthy	0.95	0.05	0.05
