# Supplementary material for: Comparative evaluation of deep learning models for plant disease classification with edge-aware performance analysis
Source: PLoS One. 2026 Jun 18;21(6):e0349901. doi: 10.1371/journal.pone.0349901 (PMC13278434; doi:10.1371/journal.pone.0349901)
Supplement: S1 File — (ZIP) [file pone.0349901.s001.zip › supporting material/S5_Real_Comparison_Results.csv]

Model	Accuracy (%)	Type
YOLOv8 (Ours)	93.0	Real-time Test
ResNet50	62.4	pth Model Validation
DenseNet121	65.1	pth Model Validation
BNN	58.9	pth Model Validation
