# Supplementary material for: Comparative evaluation of deep learning models for plant disease classification with edge-aware performance analysis
Source: PLoS One. 2026 Jun 18;21(6):e0349901. doi: 10.1371/journal.pone.0349901 (PMC13278434; doi:10.1371/journal.pone.0349901)
Supplement: S1 File — (ZIP) [file pone.0349901.s001.zip › supporting material/S6_Detailed_Performance_YOLOv8.csv]

Plant Species & Disease	Precision	Recall	F1-Score	Samples
Potato Early Blight	0.95	0.95	0.95	20
Potato Late Blight	0.9	0.9	0.9	20
Tomato Early Blight	0.94	0.9	0.92	20
Tomato Late Blight	0.95	1.0	0.97	20
Tomato Mold	0.94	0.9	0.92	20
OVERALL AVERAGE	0.93	0.93	0.93	100
